# Supplementary material for: The Essential Role of Stathmin in Myoblast C2C12 for Vertical Vibration-Induced Myotube Formation
Source: Biomolecules. 2021 Oct 26;11(11):1583. doi: 10.3390/biom11111583 (PMC8615486; doi:10.3390/biom11111583)
Supplement: Supplementary file 1 [file biomolecules-11-01583-s001.zip]

Archive with 1 entries (1 files):
- biomolecules-1358477-supplementary.pdf
